# Supplementary material for: ssDNA recombineering boosts in vivo evolution of nanobodies displayed on bacterial surfaces
Source: Commun Biol. 2021 Oct 7;4:1169. doi: 10.1038/s42003-021-02702-0 (PMC8497518; doi:10.1038/s42003-021-02702-0)
Supplement: Supplementary file 4 — Supplementary Data 1 [file 42003_2021_2702_MOESM4_ESM.xlsx]

## Sheet: Table 1
																											Table 1: Apparent Kd values of evolved nanobodies (x10-9 M) by flow cytometry of E. coli bacteria.
																												Nanobody experiment by flow cytometry (multivalent)		Nanobody experiment by ELISAα (monovalent)
																											Nb mutant	New antigen (TirMEPEC)*	Former antigen (TirMEHEC)*	New antigen (TirMEPEC)*	Former antigen (TirMEHEC)*
																											Nb TD4	N.S. N.S.	0.41 (±0.07) [0.26 to 0.55]	- 0.12 (±1.71) [-3.74 to 3.51]	5.55 (±1.19) [3.02 to 8.08]
																											Nb H107Y	33.86 (±10.71) [11.99 to 55.73]	0.57 (±0.10) [0.36 to 0.78]	20.08 (±2.31) [15.19 to 24.97]	47.74 (±12.38) [21.49 to 73.98]
																											Nb T108R	27.57 (±4.86) [17.64 to 37.50]	0.36 (±0.04) [0.29 - 0.43]	176.3 (±47.11) [76.41 to 276.2]	4.61 (±9.91) [Very wide]
																											Nb D116G	17.86 (±3.01) [11.71 to 24.01]	0.58 (±0.06) [0.45 to 0.71]	397 (±140.9) [98.25 to 695.7]	136.6 (±105.8) [87.70 to 360.9]
																											* Best-fit values (standard error) and [95% Confidence Intervals] are shown for each of the nanobodies in both experiments. α ELISA: enzyme-linked immunosorbent assay
	The tables that follow are the source data for the values shown in Table 1.
	Binding to the new antigen TirMEPEC
	Fluorescence intensity values by flow cytometry after staining with streptavidin-allophycocyanin (APC). The four independent replicas that are shown for each of the four nanobodies (TD4, H107Y, T108R and D116G) were used for further analysis and graph representations.
	[EPEC] nM	TD4					[EPEC] nM	H107Y					[EPEC] nM	T108R					[EPEC] nM	D116G
	0	0.962	1.1	1.23	1.34		0	0.448	0.468	0.49	0.468		0	0.63	0.671	0.683	0.647		0	0.398	0.402	0.395	0.398
	3.90625	1.18	1.11	1.02	0.979		3.90625	1.29	1.45	1.35	1.05		3.90625	26.8	21.4	18.4	14		3.90625	7.89	6.53	6.96	4.77
	7.8125	1.06	1.09	0.979	1.14		7.8125	1.73	1.71	1.74	1.15		7.8125	40.2	39.8	30.7	24.1		7.8125	13.2	10.1	13.2	6.89
	15.625	0.936	1.34	0.944	1.15		15.625	2.12	2.66	2.2	1.87		15.625	63	65.3	37.1	35.7		15.625	26.1	15.5	19.4	11.1
	31.25	1.27	1.66	1.1	1.24		31.25	3.27	4.09	3.91	2.36		31.25	79	94.4	67.7	51.7		31.25	36.4	29.9	32.4	16.9
	62.5	1.26	1.08	1.11	0.962		62.5	5.46	5.46	4.05	2.12		62.5	101	121	105	112		62.5	38.1	35.4	35.4	30.7
	125	0.789	0.962	0.81	0.84		125	4.68	7.54	5.61	3.51		125	147	147	145	132		125	38.8	36.1	38.8	32.1
	250	0.97	0.944	0.887	0.979		250	5.66	10.4	5.55	4.94		250	132	126	90.3	132		250	38.1	36.7	36.1	34.8
	Binding to the former antigen TirMEHEC
	Fluorescence intensity values by flow cytometry after staining with streptavidin-allophycocyanin (APC). The four independent replicas that are shown for each of the four nanobodies (TD4, H107Y, T108R and D116G) were used for further analysis and graph representations.
	[EHEC] nM	TD4					[EHEC] nM	H107Y					[EHEC] nM	T108R					[EHEC] nM	D116G
	0	0.796	0.747	0.708	0.566		0	0.571	0.665	0.683	0.608		0	0.624	0.665	0.761	0.653		0	0.728	0.659	0.768	0.741
	0.78125	34.2	33.6	26.3	23		0.78125	37.1	43.2	38.8	30.1		0.78125	149	142	151	155		0.78125	41.3	39.1	41.3	37.4
	1.5625	37.4	38.4	39.5	27.8		1.5625	50.3	53.1	42.8	37.7		1.5625	184	182	196	190		1.5625	48.5	44.8	59.2	51.7
	3.125	37.1	42	39.8	36.1		3.125	56.1	60.8	42	47.2		3.125	203	197	208	226		3.125	60.8	55.1	61.3	65.3
	6.25	39.5	44.4	42	39.8		6.25	64.1	65.3	49.4	46.4		6.25	199	210	214	214		6.25	56.1	67.1	67.1	64.7
	12.5	39.8	47.2	41.7	38.8		12.5	61.3	64.7	53.1	52.2		12.5	212	205	218	228		12.5	67.1	68.3	70.8	72.8
	25	39.8	48.5	47.7	42.8		25	64.1	67.7	57.6	59.2		25	208	214	212	245		25	62.4	69.6	76.8	69.6
	50	40.2	47.2	48.1	43.6		50	68.3	67.1	60.8	60.8		50	218	226	236	234		50	64.7	73.4	65.9	64.7
	Fluorescence intensity values from flow cytometry were analysed with the software GraphPad (Prism). Following are the output summaries collected.
	Binding to the new antigen TirMEPEC
		Nb TD4	H107Y	T108R	D116G
	One site -- Specific binding
	Best-fit values
	Bmax	1.049	7.109	150.9	41.59
	Kd	-0.1844	33.86	27.57	17.86
	Std. Error
	Bmax	0.1127	0.7313	8.195	1.936
	Kd	0.8968	10.71	4.861	3.011
	95% Confidence Intervals
	Bmax	0,8193 to 1,280	5,615 to 8,602	134,1 to 167,6	37,63 to 45,54
	Kd	-2,016 to 1,647	11,99 to 55,73	17,64 to 37,50	11,71 to 24,01
	Goodness of Fit
	Degrees of Freedom	30	30	30	30
	R square	-5.285	0.7514	0.9163	0.9165
	Absolute Sum of Squares	6.331	41.51	6456	528.9
	Sy.x	0.4594	1.176	14.67	4.199
	Number of points
	Analyzed	32	32	32	32
	Binding to the former antigen TirMEHEC
		Nb TD4	H107Y	T108R	D116G
	One site -- Specific binding
	Best-fit values
	Bmax	44.48	62.57	226	70.61
	Kd	0.4083	0.5697	0.366	0.5879
	Std. Error
	Bmax	0.977	1.71	2.661	1.192
	Kd	0.06974	0.102	0.03569	0.06405
	95% Confidence Intervals
	Bmax	42,49 to 46,48	59,07 to 66,06	220,5 to 231,4	68,18 to 73,05
	Kd	0,2659 to 0,5508	0,3614 to 0,7779	0,2931 to 0,4389	0,4571 to 0,7187
	Goodness of Fit
	Degrees of Freedom	30	30	30	30
	R square	0.9428	0.9206	0.983	0.9686
	Absolute Sum of Squares	363.4	1028	2757	495.6
	Sy.x	3.481	5.854	9.587	4.064
	Number of points
	Analyzed	32	32	32	32
	Absorbance data from the ELISA of the purified monovalent nanobodies against the new antigen TirMEPEC
	The absorbance of two replicas are shown for the nanobodies TD4, Vamy, H107Y, T108R and D116G respectively.
	Concentration (nM)	H107Y Abs (%)		T108R Abs (%)		D116G Abs (%)		TD4 Abs (%)		Vamy Abs (%)
	400	98.2494	101.751	85.6278	80.0086	74.9082	57.4886	1.33996	4.79793	14.4802	20.3155
	200	93.1921	99.5461	65.2691	66.4361	44.3052	38.3834	6.44046	3.63086	3.19862	13.659
	100	84.6769	91.636	47.547	35.4441	25.416	22.52	1.38319	2.72315	12.8377	16.4686
	50	69.3754	77.5016	28.3985	19.451	18.3272	11.6274	1.81543	0.907716	1.90188	1.51286
	25	51.0482	65.3988	11.7139	14.9125	9.37973	16.0795	1.16706	1.16706	2.55025	1.21029
	12.5	32.2023	48.498	13.5293	6.31079	7.99654	3.93343	0.648368	1.90188	1.81543	14.2641
	6.25	21.2665	36.179	27.3611	10.7197	8.38556	10.4603	2.37735	7.69397	13.3132	10.6332
	3.125	10.6765	10.5036	3.11217	3.28507	3.02572	1.77221	2.42057	1.81543	3.19862	1.51286
	0	0.129674	-0.12967	0.129674	-0.12967	0.129674	-0.12967	0.129674	-0.12967	0.129674	-0.12967
	Absorbance data from the ELISA of purified monovalent nanobodies against the former antigen TirMEHEC
	The absorbance of two replicas are shown for the nanobodies TD4, Vamy, H107Y, T108R and D116G respectively.
	Concentration (nM)	H107Y Abs		T108R		D116G		TD4		Vamy
	100	91.5096	95.5559	52.2912	50.977	37.4892	41.6393	98.1497	101.85	3.21632	1.07211
	50	89.6075	89.4345	17.7071	22.4797	12.139	21.4767	100.709	100.882	6.60557	3.52758
	25	63.4619	49.9049	8.36936	12.6578	11.1361	16.462	97.5964	102.577	12.0007	1.90213
	12.5	24.451	20.8542	3.11257	14.3524	16.2891	4.77261	94.1726	97.6656	7.53934	0.89919
	6.25	8.33477	6.12139	1.45253	5.98305	9.92564	11.1361	71.5891	70.2749	1.45253	-0.13834
	3.125	4.08093	3.45841	3.90801	7.71226	7.78143	6.19056	24.1051	18.5025	1.14128	3.28549
	1.5625	1.21044	5.60263	2.55923	5.84472	8.0581	2.14422	17.7417	29.3965	8.30019	5.29137
	0.78125	1.38337	2.52464	3.32008	5.98305	1.76379	2.93965	6.64015	6.19056	1.14128	0.6571
	0	0.69168	-0.69168	0.69168	-0.69168	0.69168	-0.69168	0.69168	-0.69168	0.69168	-0.69168
	Absorbance values from ELISA were analysed with the software GraphPad (Prism). Following are the output summaries.
	Binding to the new antigen TirMEPEC
		H107Y	T108R	D116G	TD4	Vamy
	One site -- Specific binding
	Best-fit values
	Bmax	105.3	120	129.6	2.615	14.68
	Kd	20.08	176.3	397	-0.1157	35.97
	Std. Error
	Bmax	3.139	14.85	27.62	0.6171	4.412
	Kd	2.307	47.11	140.9	1.709	36.58
	95% Confidence Intervals
	Bmax	98,60 to 111,9	88,48 to 151,4	71,04 to 188,1	1,307 to 3,923	5,330 to 24,04
	Kd	15,19 to 24,97	76,41 to 276,2	98,25 to 695,7	-3,739 to 3,507	-41,57 to 113,5
	Goodness of Fit
	Degrees of Freedom	16	16	16	16	16
	R square	0.9783	0.9419	0.9446	0.1662	0.2313
	Absolute Sum of Squares	491.4	790.6	423.1	62.24	613.3
	Sy.x	5.542	7.029	5.142	1.972	6.191
	Number of points
	Analyzed	18	18	18	18	18
	Binding to the former antigen TirMEHEC
		H107Y	T108R	D116G	TD4	Vamy
	One site -- Specific binding		Ambiguous
	Best-fit values
	Bmax	149.5	~ 1,576e+016	87.8	115.6	4.106
	Kd	47.74	~ 3,187e+016	136.6	5.55	0.5121
	Std. Error
	Bmax	18.43	~ 2,572e+028	44.83	6.595	1.165
	Kd	12.38	~ 5,203e+028	105.8	1.194	1.09
	95% Confidence Intervals
	Bmax	110,5 to 188,6	(Very wide)	-7,239 to 182,8	101,6 to 129,6	1,637 to 6,574
	Kd	21,49 to 73,98	(Very wide)	-87,70 to 360,9	3,019 to 8,081	-1,799 to 2,823
	Goodness of Fit
	Degrees of Freedom	16	16	16	16	16
	R square	0.9567	0.9321	0.8058	0.9351	0.1437
	Absolute Sum of Squares	1040	281.4	456.9	2022	171.7
	Sy.x	8.062	4.194	5.344	11.24	3.275
	Number of points
	Analyzed	18	18	18	18	18

## Sheet: Figure 1
	Figure 1. A new platform for the generation and screening of VHH variants with new antigen binding specificities.

## Sheet: Figure 2
	Figure 2. Distribution of nucleotide changes through the anti-TirMEHEC VHH sequence following mutagenic recombineering.

## Sheet: Figure 2a
	Anti-TirM (D4)
	Protein
	MAQVQLVDAGGGSVQAGGSLTLSCVASGAAYSTNLLGWFRQAPGKEREGVASIYRGNSATNYADSVKGRFTISQDKTKYTIYLQMNSLKPEDSAMYYCAHGTAPYWHTPIPTLSEDKYFYWGQGTQVTVSSAA
	DNA
	ATGGCTCAGGTGCAGCTGGTGGACGCTGGGGGAGGCTCGGTGCAGGCTGGAGGGTCTCTAACACTCTCCTGTGTAGCCTCTGGAGCCGCCTACAGTACGAACTTGTTGGGCTGGTTCCGCCAGGCTCCAGGGAAGGAGCGCGAGGGGGTCGCATCTATTTATCGTGGTAATAGTGCCACGAACTATGCCGACTCCGTGAAGGGCCGATTCACCATCTCCCAAGACAAGACCAAATACACGATATATCTGCAGATGAACAGCCTGAAACCTGAGGACAGTGCCATGTACTACTGTGCACATGGGACCGCGCCATATTGGCACACGCCCATCCCTACTCTCTCCGAAGATAAGTATTTCTACTGGGGCCAGGGGACCCAGGTCACCGTCTCCTCAGCGGCC…
	Anti-TirM (D4) rMAGE oligo design
	The Vhh sequence to be mutated is inserted in chromosomal gene flu of E. coli (which encodes the so-called Ag43 antigen) and it is placed in the same orientation as the original flu transcription flow.
	Protein sequence (target regions are in red, green, blue): inserted into the endogenous E. coli flu, flu is at 2069563..2072682 in E. coli MG1655 on replichore 2(+) strand:
	MAQVQLVDAGGGSVQAGGSLTLSCVASGAAYSTNLLGWFRQAPGKEREGVASIYRGNSATNYADSVKGRFTISQDKTKYTIYLQMNSLKPEDSAMYYCAHGTAPYWHTPIPTLSEDKYFYWGQGTQVTVSSAA
	C must be C
	DNA seq:
	ATGGCTCAGGTGCAGCTGGTGGACGCTGGGGGAGGCTCGGTGCAGGCTGGAGGGTCTCTAACACTCTCCTGTGTAGCCTCTGGAGCCGCCTACAGTACGAACTTGTTGGGCTGGTTCCGCCAGGCTCCAGGGAAGGAGCGCGAGGGGGTCGCATCTATTTATCGTGGTAATAGTGCCACGAACTATGCCGACTCCGTGAAGGGCCGATTCACCATCTCCCAAGACAAGACCAAATACACGATATATCTGCAGATGAACAGCCTGAAACCTGAGGACAGTGCCATGTACTACTGTGCACATGGGACCGCGCCATATTGGCACACGCCCATCCCTACTCTCTCCGAAGATAAGTATTTCTACTGGGGCCAGGGGACCCAGGTCACCGTCTCCTCAGCGGCC…
	Anti-TirM is the target
	Task: mutagenize the 3 colored box of aminoacids
	To mutate genes on replichore 2 (+) strand, the MAGE oligo sequence should be the same as the gene sequence.
	rMAGE oligos: Underlined regions in RED are synthesized with doped (0,5-0,5-0,5%) monomer mixture
	tirRM1:
	5’- GGGTCTCTAACACTCTCCTGTGTAGCCTCTGGAGCCGCCTACAGTACGAACTTGTTGGGCTGGTTCCGCCAGGCTCCAGGGAAGGAGCGC
	tirRM2:
	5’-GGGGTCGCATCTATTTATCGTGGTAATAGTGCCACGAACTATGCCGACTCCGTGAAGGGCCGATTCACCATCTCCCAAGACAAGACCAAA
	tirRM3:
	5’-CATGTACTACTGTGCACATGGGACCGCGCCATATTGGCACACGCCCATCCCTACTCTCTCCGAAGATAAGTATTTCTACTGGGGCCAGGG
	Illumina PCR amplicon deep-sequencing primers for v2 Chip seq: (amplicon length 362bp)
	tirDSF	5’-CTCGGTGCAGGCTGGA
	tirDSR	5’-CCGCTGAGGAGACGGTGACCTG

## Sheet: Figure 2b
Figure 2. Distribution of nucleotide changes through the anti-TirMEHEC VHH sequence following mutagenic recombineering.
Pos	AA	Mut	Counts	%
1	M	Met1?	2	0.0362
2	A	Ala2Ser;Ala2Thr	2	0.0181;0.0181
3	Q	Gln3Arg	2	0.0362
4	V	Val4Met	1	0.0181
5	Q	Gln5Arg	4	0.0725
6	L	Leu6Pro	1	0.0181
7	V
8	D	Asp8Asn	2	0.0362
9	A	Ala9Val	1	0.0181
10	G	Gly10Arg	1	0.0181
11	G
12	G	Gly12Asp	2	0.0362
13	S	Ser13Pro	1	0.0181
14	V
15	Q	Gln15*	1	0.0181
16	A	Ala16Val	1	0.0181
17	G
18	G	Gly18Arg	1	0.0181
19	S
20	L	Leu20Pro	1	0.0181
21	T	Thr21Ala	1	0.0181
22	L
23	S
24	C	Cys24Arg;Cys24Tyr	2	0.0181;0.0181
25	V	Val25Ala	1	0.0181
26	A
27	S	Ser27Phe	1	0.0181
28	G	Gly28Glu	2	0.0362
29	A	Ala29Val	1	0.0181
30	A
31	Y	Tyr31Cys	1	0.0181
32	S
33	T
34	N	Asn34Asp;Asn34His	2	0.0181;0.0181
35	L	Leu35Ser	3	0.0543
36	L	Leu36Ser	1	0.0181
37	G	Gly37Val	1	0.0181
38	W	Trp38Arg	2	0.0362
39	F	Phe39Leu;Phe39Ser	2	0.0181;0.0181
40	R
41	Q	Gln41Arg	3	0.0543
42	A	Ala42Thr	1	0.0181
43	P
44	G
45	K	Lys45Glu;Lys45Arg	4	0.0543;0.0181
46	E
47	R
48	E	Glu48Gly	2	0.0362
49	G
50	V
51	A	Ala51Thr;Ala51Val	2	0.0181;0.0181
52	S
53	I	Ile53Leu;Ile53Phe;Ile53Asn;Ile53Val;Ile53Met;Ile53Ser	13	0.0725;0.0543;0.0362;0.0362;0.0181;0.0181
54	Y	Tyr54*;Tyr54Asn;Tyr54Phe;Tyr54Asp;Tyr54Cys;Tyr54Ser;Tyr54His	26	0.1087;0.0906;0.0906;0.0543;0.0543;0.0543;0.0181
55	R	Arg55His;Arg55Leu;Arg55Pro;Arg55Cys;Arg55Gly;Arg55Ser	10	0.0543;0.0362;0.0362;0.0181;0.0181;0.0181
56	G	Gly56Ala;Gly56Val;Gly56Ser;Gly56Arg;Gly56Cys	11	0.0725;0.0543;0.0362;0.0181;0.0181
57	N	Asn57His;Asn57Ile;Asn57Asp;Asn57Lys;Asn57Thr;Asn57Tyr	15	0.0906;0.0725;0.0362;0.0362;0.0181;0.0181
58	S	Ser58Cys;Ser58Asn;Ser58Ile;Ser58Arg;Ser58Gly	15	0.1087;0.0543;0.0543;0.0362;0.0181
59	A	Ala59Gly;Ala59Asp;Ala59Val;Ala59Ser;Ala59Thr	17	0.0906;0.0725;0.0725;0.0543;0.0181
60	T
61	N	Asn61Asp;Asn61Lys;Asn61Ser	3	0.0181;0.0181;0.0181
62	Y	Tyr62*;Tyr62Phe	2	0.0181;0.0181
63	A	Ala63Val;Ala63Thr	4	0.0543;0.0181
64	D
65	S	Ser65Pro;Ser65Tyr	2	0.0181;0.0181
66	V	Val66Met	3	0.0543
67	K
68	G	Gly68Asp	2	0.0362
69	R	Arg69*;Arg69Gln	3	0.0362;0.0181
70	F	Phe70Ser	2	0.0362
71	T	Thr71Ala	2	0.0362
72	I
73	S
74	Q	Gln74Arg	5	0.0906
75	D	Asp75Asn	2	0.0362
76	K	Lys76Arg;Lys76Glu	2	0.0181;0.0181
77	T	Thr77Ile	1	0.0181
78	K	Lys78Glu;Lys78Arg	4	0.0543;0.0181
79	Y
80	T	Thr80Ala	1	0.0181
81	I	Ile81Val	1	0.0181
82	Y
83	L
84	Q	Gln84Arg	1	0.0181
85	M
86	N	Asn86Asp	3	0.0543
87	S	Ser87Asn	1	0.0181
88	L
89	K
90	P	Pro90Ser;Pro90Thr	2	0.0181;0.0181
91	E
92	D
93	S	Ser93Gly	1	0.0181
94	A	Ala94Val	1	0.0181
95	M	Met95Thr	1	0.0181
96	Y	Tyr96His	1	0.0181
97	Y
98	C	Cys98Arg;Cys98Ser	2	0.0181;0.0181
99	A	Ala99Val	1	0.0181
100	H	His100Tyr	1	0.0181
101	G	Gly101Ala;Gly101Arg;Gly101Glu;Gly101Trp;Gly101Val	12	0.0543;0.0543;0.0362;0.0362;0.0362
102	T	Thr102Asn;Thr102Ile;Thr102Pro;Thr102Ala;Thr102Ser	9	0.0543;0.0362;0.0362;0.0181;0.0181
103	A	Ala103Gly;Ala103Ser;Ala103Thr;Ala103Pro;Ala103Val	10	0.0543;0.0543;0.0362;0.0181;0.0181
104	P	Pro104Ser;Pro104Arg;Pro104Thr	9	0.0906;0.0362;0.0362
105	Y	Tyr105*;Tyr105Asp;Tyr105Ser;Tyr105Cys;Tyr105Phe	8	0.0362;0.0362;0.0362;0.0181;0.0181
106	W	Trp106Cys;Trp106*;Trp106Arg;Trp106Ser;Trp106Gly	15	0.0906;0.0543;0.0543;0.0543;0.0181
107	H	His107Gln;His107Arg;His107Pro;His107Asn;His107Tyr	12	0.0906;0.0543;0.0362;0.0181;0.0181
108	T	Thr108Met;Thr108Ser	2	0.0181;0.0181
109	P	Pro109Ser;Pro109His;Pro109Leu;Pro109Ala;Pro109Arg;Pro109Thr	10	0.0543;0.0362;0.0362;0.0181;0.0181;0.0181
110	I	Ile110Val;Ile110Thr	3	0.0362;0.0181
111	P	Pro111His;Pro111Ser;Pro111Leu;Pro111Arg;Pro111Thr	11	0.0725;0.0543;0.0362;0.0181;0.0181
112	T	Thr112Ser;Thr112Ile;Thr112Ala;Thr112Asn;Thr112Pro	12	0.1087;0.0543;0.0181;0.0181;0.0181
113	L	Leu113Ile;Leu113Arg;Leu113His	4	0.0362;0.0181;0.0181
114	S	Ser114Phe;Ser114Tyr;Ser114Ala	10	0.1087;0.0543;0.0181
115	E	Glu115Asp;Glu115*;Glu115Gly;Glu115Gln;Glu115Lys	15	0.1087;0.0725;0.0543;0.0181;0.0181
116	D	Asp116Gly;Asp116Tyr;Asp116Ala;Asp116Asn;Asp116Val	8	0.0543;0.0362;0.0181;0.0181;0.0181
117	K	Lys117Glu;Lys117Gln;Lys117Met;Lys117*;Lys117Thr	12	0.0906;0.0543;0.0362;0.0181;0.0181
118	Y	Tyr118Cys;Tyr118*;Tyr118Phe	4	0.0362;0.0181;0.0181
119	F	Phe119Ile;Phe119Leu;Phe119Cys;Phe119Ser;Phe119Val	9	0.0543;0.0543;0.0181;0.0181;0.0181
120	Y	Tyr120His;Tyr120*;Tyr120Asn	7	0.0906;0.0181;0.0181
121	W	Trp121*;Trp121Leu;Trp121Ser	5	0.0543;0.0181;0.0181
122	G	Gly122Asp;Gly122Ser	6	0.0725;0.0362
123	Q	Gln123Arg	4	0.0725
124	G	Gly124Arg;Gly124Glu	2	0.0181;0.0181
125	T
126	Q
127	V
128	T	Thr128Ala	3	0.0543
129	V
130	S
131	S

## Sheet: Figure 2c
Position		Ref_Name	Position	Reference nucleotide	Coverage	Cov_fwd	Cov_rev	Deletion	Insertion	A	C	T	G
36		Anti-TirM_D4_seq	36	C	90178	46405	43773	0	0	0		0	0
37		Anti-TirM_D4_seq	37	T	90550	46451	44099	0	0	0	0		0
38		Anti-TirM_D4_seq	38	C	90810	46530	44280	0	2	7		9	0
39		Anti-TirM_D4_seq	39	G	90880	46559	44321	3	0	9	1	3
40		Anti-TirM_D4_seq	40	G	90988	46568	44420	0	0	7	2	19
41		Anti-TirM_D4_seq	41	T	91033	46580	44453	0	1	0	9		1
42		Anti-TirM_D4_seq	42	G	91224	46623	44601	0	0	3	1	22
43		Anti-TirM_D4_seq	43	C	91318	46646	44672	0	0	1		4	1
44		Anti-TirM_D4_seq	44	A	91358	46651	44707	0	0		0	2	12
45		Anti-TirM_D4_seq	45	G	91391	46664	44727	1	0	2	1	42
46		Anti-TirM_D4_seq	46	G	91459	46668	44791	0	0	2	1	43
47		Anti-TirM_D4_seq	47	C	91496	46675	44821	0	0	0		2	0
48		Anti-TirM_D4_seq	48	T	91526	46677	44849	0	0	1	14		0
49		Anti-TirM_D4_seq	49	G	91547	46685	44862	7	0	8	0	5
50		Anti-TirM_D4_seq	50	G	91608	46715	44893	0	0	8	0	16
51		Anti-TirM_D4_seq	51	A	91647	46724	44923	0	0		0	4	23
52		Anti-TirM_D4_seq	52	G	91841	46765	45076	0	0	30	0	2
53		Anti-TirM_D4_seq	53	G	91887	46774	45113	0	0	13	0	9
54		Anti-TirM_D4_seq	54	G	91944	46786	45158	0	0	3	1	4
55		Anti-TirM_D4_seq	55	T	92049	46816	45233	0	0	4	10		0
56		Anti-TirM_D4_seq	56	C	92145	46842	45303	0	0	1		20	0
57		Anti-TirM_D4_seq	57	T	92148	46842	45306	0	0	1	29		0
58		Anti-TirM_D4_seq	58	C	92164	46844	45320	0	0	2		12	1
59		Anti-TirM_D4_seq	59	T	92169	46844	45325	0	0	3	42		1
60		Anti-TirM_D4_seq	60	A	92186	46847	45339	5	0		0	3	32
61		Anti-TirM_D4_seq	61	A	92196	46848	45348	0	0		0	7	13
62		Anti-TirM_D4_seq	62	C	92202	46849	45353	1	0	1		6	1
63		Anti-TirM_D4_seq	63	A	92211	46851	45360	0	0		0	10	13
64		Anti-TirM_D4_seq	64	C	92220	46852	45368	1	0	2		7	1
65		Anti-TirM_D4_seq	65	T	92224	46852	45372	1	0	1	15		1
66		Anti-TirM_D4_seq	66	C	92227	46853	45374	1	0	1		4	0
67		Anti-TirM_D4_seq	67	T	92230	46853	45377	3	0	10	20		2
68		Anti-TirM_D4_seq	68	C	92235	46853	45382	4	0	1		7	1
69		Anti-TirM_D4_seq	69	C	92238	46853	45385	0	0	4		8	0
70		Anti-TirM_D4_seq	70	T	92239	46853	45386	3	0	4	40		0
71		Anti-TirM_D4_seq	71	G	92242	46853	45389	0	0	10	0	4
72		Anti-TirM_D4_seq	72	T	92243	46853	45390	0	0	13	18		0
73		Anti-TirM_D4_seq	73	G	92243	46853	45390	1	0	10	2	1
74		Anti-TirM_D4_seq	74	T	92245	46853	45392	1	0	13	13		2
75		Anti-TirM_D4_seq	75	A	92250	46853	45397	1	0		1	2	14
76		Anti-TirM_D4_seq	76	G	92253	46855	45398	1	1	9	0	1
77		Anti-TirM_D4_seq	77	C	92268	46861	45407	1	0	0		2	0
78		Anti-TirM_D4_seq	78	C	92271	46861	45410	1	0	1		12	0
79		Anti-TirM_D4_seq	79	T	92272	46862	45410	1	0	2	14		2
80		Anti-TirM_D4_seq	80	C	92274	46863	45411	2	0	2		22	0
81		Anti-TirM_D4_seq	81	T	92276	46864	45412	0	2	4	48		1
82		Anti-TirM_D4_seq	82	G	92279	46864	45415	3	0	16	2	1
83		Anti-TirM_D4_seq	83	G	92282	46864	45418	0	0	28	0	5
84		Anti-TirM_D4_seq	84	A	92284	46864	45420	4	0		0	3	22
85		Anti-TirM_D4_seq	85	G	92285	46864	45421	2	0	16	2	14		32	32		0.000346752		92285
86		Anti-TirM_D4_seq	86	C	92289	46865	45424	3	0	8		20	5	33	33		0.000357572		92289
87		Anti-TirM_D4_seq	87	C	92291	46865	45426	1	0	4		27	4	35	35		0.000379235		92291
88		Anti-TirM_D4_seq	88	G	92294	46866	45428	3	0	20	1	8		29	29		0.000314213		92294
89		Anti-TirM_D4_seq	89	C	92298	46869	45429	2	0	5		20	4	29	29		0.0003142		92298
90		Anti-TirM_D4_seq	90	C	92303	46870	45433	1	0	11		20	6	37	37		0.000400854		92303
91		Anti-TirM_D4_seq	91	T	92306	46871	45435	1	3	2	22		6	30	30		0.000325006		92306
92		Anti-TirM_D4_seq	92	A	92315	46873	45442	3	0		3	10	6	19	19		0.000205817		92315
93		Anti-TirM_D4_seq	93	C	92323	46874	45449	2	0	3		9	4	16	16		0.000173305		92323
94		Anti-TirM_D4_seq	94	A	92326	46875	45451	2	0		1	7	39	47	47		0.000509066		92326
95		Anti-TirM_D4_seq	95	G	92329	46875	45454	4	0	17	5	3		25	25		0.000270771		92329
96		Anti-TirM_D4_seq	96	T	92331	46875	45456	3	0	6	29		3	38	38		0.000411563		92331
97		Anti-TirM_D4_seq	97	A	92336	46875	45461	9	0		4	10	28	42	42		0.000454861		92336
98		Anti-TirM_D4_seq	98	C	92338	46875	45463	9	0	4		12	5	21	21		0.000227425		92338
99		Anti-TirM_D4_seq	99	G	92342	46877	45465	10	0	23	1	4		28	28		0.000303221		92342
100		Anti-TirM_D4_seq	100	A	92347	46878	45469	13	0		4	3	25	32	32		0.000346519		92347
101		Anti-TirM_D4_seq	101	A	92358	46880	45478	7	0		6	8	14	28	28		0.000303168		92358
102		Anti-TirM_D4_seq	102	C	92363	46880	45483	8	0	3		7	4	14	14		0.000151576		92363
103		Anti-TirM_D4_seq	103	T	92365	46880	45485	11	0	2	35		5	42	42		0.000454718		92365
104		Anti-TirM_D4_seq	104	T	92369	46880	45489	5	0	4	40		3	47	47		0.000508829		92369
105		Anti-TirM_D4_seq	105	G	92372	46880	45492	8	0	9	3	9		21	21		0.000227342		92372
106		Anti-TirM_D4_seq	106	T	92373	46880	45493	10	0	7	22		4	33	33		0.000357247		92373
107		Anti-TirM_D4_seq	107	T	92376	46880	45496	4	1	19	92		6	117	117		0.00126656		92376
108		Anti-TirM_D4_seq	108	G	92378	46880	45498	17	0	40	8	6		54	54		0.000584555		92378
109		Anti-TirM_D4_seq	109	G	92384	46880	45504	6	0	32	4	4		40	40		0.000432975		92384
110		Anti-TirM_D4_seq	110	G	92400	46883	45517	6	0	30	8	4		42	42		0.000454545		92400
111		Anti-TirM_D4_seq	111	C	92416	46885	45531	7	0	5		20	8	33	33		0.000357081		92416
112		Anti-TirM_D4_seq	112	T	92425	46888	45537	6	0	1	40		0		964		0.010439		2493207		0.000386651
113		Anti-TirM_D4_seq	113	G	92433	46888	45545	13	0	7	3	3
114		Anti-TirM_D4_seq	114	G	92440	46889	45551	6	0	9	0	1
115		Anti-TirM_D4_seq	115	T	92456	46891	45565	5	0	7	23		5
116		Anti-TirM_D4_seq	116	T	92468	46891	45577	2	0	4	45		0
117		Anti-TirM_D4_seq	117	C	92473	46892	45581	7	0	1		7	1
118		Anti-TirM_D4_seq	118	C	92480	46892	45588	7	0	1		14	1
119		Anti-TirM_D4_seq	119	G	92481	46892	45589	9	0	31	2	2
120		Anti-TirM_D4_seq	120	C	92486	46895	45591	4	0	3		25	5
121		Anti-TirM_D4_seq	121	C	92489	46895	45594	1	0	2		38	0
122		Anti-TirM_D4_seq	122	A	92493	46895	45598	9	0		1	1	36
123		Anti-TirM_D4_seq	123	G	92499	46897	45602	12	0	18	2	3
124		Anti-TirM_D4_seq	124	G	92544	46903	45641	2	0	11	0	2
125		Anti-TirM_D4_seq	125	C	92593	46912	45681	11	0	1		7	0
126		Anti-TirM_D4_seq	126	T	92599	46911	45688	12	0	5	136		18
127		Anti-TirM_D4_seq	127	C	92821	46929	45892	18	0	0		13	4
128		Anti-TirM_D4_seq	128	C	92874	46931	45943	2	0	3		9	2
129		Anti-TirM_D4_seq	129	A	92896	46932	45964	12	0		1	6	46
130		Anti-TirM_D4_seq	130	G	92921	46932	45989	27	0	29	0	1
131		Anti-TirM_D4_seq	131	G	92961	46935	46026	1	0	10	2	5
132		Anti-TirM_D4_seq	132	G	92972	46938	46034	2	0	8	1	2
133		Anti-TirM_D4_seq	133	A	92979	46940	46039	13	0		4	2	30
134		Anti-TirM_D4_seq	134	A	93022	46944	46078	0	0		1	2	16
135		Anti-TirM_D4_seq	135	G	93051	46947	46104	7	0	12	0	4
136		Anti-TirM_D4_seq	136	G	93072	46949	46123	0	0	13	5	4
137		Anti-TirM_D4_seq	137	A	93101	46950	46151	1	0		0	1	26
138		Anti-TirM_D4_seq	138	G	93131	46951	46180	3	0	9	1	3
139		Anti-TirM_D4_seq	139	C	93171	46954	46217	2	0	1		27	1
140		Anti-TirM_D4_seq	140	G	93197	46954	46243	0	0	18	1	4
141		Anti-TirM_D4_seq	141	C	93235	46952	46283	0	0	3		28	0
142		Anti-TirM_D4_seq	142	G	93249	46957	46292	0	0	25	5	4
143		Anti-TirM_D4_seq	143	A	93258	46958	46300	0	1		1	4	36
144		Anti-TirM_D4_seq	144	G	93309	46962	46347	6	0	19	2	4
145		Anti-TirM_D4_seq	145	G	93350	46963	46387	0	0	9	1	2
146		Anti-TirM_D4_seq	146	G	93404	46970	46434	0	0	10	1	3
147		Anti-TirM_D4_seq	147	G	93483	46980	46503	0	0	11	1	3
148		Anti-TirM_D4_seq	148	G	93500	46984	46516	0	0	7	0	2
149		Anti-TirM_D4_seq	149	T	93528	46983	46545	0	0	4	7		1
150		Anti-TirM_D4_seq	150	C	93548	46989	46559	2	0	4		39	1
151		Anti-TirM_D4_seq	151	G	93560	46991	46569	0	0	44	3	5
152		Anti-TirM_D4_seq	152	C	93569	46996	46573	0	0	2		25	2
153		Anti-TirM_D4_seq	153	A	93577	46998	46579	0	0		1	13	29
154		Anti-TirM_D4_seq	154	T	93601	47003	46598	3	0	5	9		1
155		Anti-TirM_D4_seq	155	C	93609	47002	46607	3	0	4		4	2
156		Anti-TirM_D4_seq	156	T	93615	47002	46613	5	3	4	30		0
157		Anti-TirM_D4_seq	157	A	93622	47003	46619	8	1		33	37	59	129	129		0.00137788		93622
158		Anti-TirM_D4_seq	158	T	93635	47006	46629	19	0	16	24		26	66	66		0.000704865		93635
159		Anti-TirM_D4_seq	159	T	93638	47007	46631	3	0	25	25		29	79	79		0.000843675		93638
160		Anti-TirM_D4_seq	160	T	93647	47014	46633	2	1	18	29		19	66	66		0.000704774		93647
161		Anti-TirM_D4_seq	161	A	93653	47016	46637	10	0		22	33	45	100	100		0.00106777		93653
162		Anti-TirM_D4_seq	162	T	93658	47020	46638	6	0	25	36		16	77	77		0.00082214		93658
163		Anti-TirM_D4_seq	163	C	93658	47019	46639	8	1	24		56	27	107	107		0.00114245		93658
164		Anti-TirM_D4_seq	164	G	93659	47019	46640	10	0	45	13	31		89	89		0.000950256		93659
165		Anti-TirM_D4_seq	165	T	93656	47018	46638	8	2	21	38		12	71	71		0.000758093		93656
166		Anti-TirM_D4_seq	166	G	93661	47023	46638	10	0	26	17	23		66	66		0.000704669		93661
167		Anti-TirM_D4_seq	167	G	93672	47027	46645	7	1	30	21	31		82	82		0.000875395		93672
168		Anti-TirM_D4_seq	168	T	93671	47025	46646	14	2	12	35		16	63	63		0.000672567		93671
169		Anti-TirM_D4_seq	169	A	93685	47038	46647	26	0		29	47	61	137	137		0.00146235		93685
170		Anti-TirM_D4_seq	170	A	93696	47045	46651	11	1		28	48	40	116	116		0.00123805		93696
171		Anti-TirM_D4_seq	171	T	93706	47051	46655	18	1	23	42		29	94	94		0.00100314		93706
172		Anti-TirM_D4_seq	172	A	93710	47053	46657	17	0		20	46	56	122	122		0.00130189		93710
173		Anti-TirM_D4_seq	173	G	93715	47056	46659	18	0	31	19	39		89	89		0.000949688		93715
174		Anti-TirM_D4_seq	174	T	93721	47060	46661	19	1	24	49		32	105	105		0.00112035		93721
175		Anti-TirM_D4_seq	175	G	93724	47060	46664	22	1	44	29	34		107	107		0.00114165		93724
176		Anti-TirM_D4_seq	176	C	93737	47061	46676	57	0	36		73	33	142	142		0.00151488		93737
177		Anti-TirM_D4_seq	177	C	93744	47061	46683	23	0	28		67	15	110	110		0.00117341		93744
178		Anti-TirM_D4_seq	178	A	93752	47063	46689	51	0		0	6	30		2017		0.0215299		1967268		0.00102528
179		Anti-TirM_D4_seq	179	C	93750	47065	46685	57	0	4		18	0
180		Anti-TirM_D4_seq	180	G	93751	47066	46685	62	1	23	0	1
181		Anti-TirM_D4_seq	181	A	93753	47068	46685	63	0		0	4	43
182		Anti-TirM_D4_seq	182	A	93767	47077	46690	42	1		2	5	20
183		Anti-TirM_D4_seq	183	C	93778	47083	46695	40	1	1		5	1
184		Anti-TirM_D4_seq	184	T	93783	47087	46696	46	1	0	15		1
185		Anti-TirM_D4_seq	185	A	93789	47087	46702	41	0		1	1	11
186		Anti-TirM_D4_seq	186	T	93789	47087	46702	37	0	7	17		1
187		Anti-TirM_D4_seq	187	G	93793	47086	46707	34	2	24	4	5
188		Anti-TirM_D4_seq	188	C	93801	47091	46710	39	0	3		92	3
189		Anti-TirM_D4_seq	189	C	93812	47096	46716	30	0	5		46	1
190		Anti-TirM_D4_seq	190	G	93822	47104	46718	42	0	35	5	1
191		Anti-TirM_D4_seq	191	A	93825	47105	46720	35	0		0	8	10
192		Anti-TirM_D4_seq	192	C	93825	47103	46722	37	0	1		5	1
193		Anti-TirM_D4_seq	193	T	93827	47104	46723	31	1	3	41		1
194		Anti-TirM_D4_seq	194	C	93839	47111	46728	45	0	4		14	2
195		Anti-TirM_D4_seq	195	C	93842	47111	46731	17	0	6		26	3
196		Anti-TirM_D4_seq	196	G	93844	47114	46730	35	0	34	1	3
197		Anti-TirM_D4_seq	197	T	93848	47119	46729	25	1	4	21		0
198		Anti-TirM_D4_seq	198	G	93858	47128	46730	39	1	19	2	4
199		Anti-TirM_D4_seq	199	A	93866	47136	46730	49	0		2	6	35
200		Anti-TirM_D4_seq	200	A	93871	47139	46732	11	2		1	4	19
201		Anti-TirM_D4_seq	201	G	93873	47141	46732	63	0	27	2	4
202		Anti-TirM_D4_seq	202	G	93877	47144	46733	14	0	25	1	3
203		Anti-TirM_D4_seq	203	G	93882	47149	46733	13	0	24	3	2
204		Anti-TirM_D4_seq	204	C	93884	47151	46733	22	0	6		22	2
205		Anti-TirM_D4_seq	205	C	93888	47155	46733	9	1	6		51	1
206		Anti-TirM_D4_seq	206	G	93894	47158	46736	16	2	34	1	4
207		Anti-TirM_D4_seq	207	A	93896	47159	46737	11	0		1	9	12
208		Anti-TirM_D4_seq	208	T	93900	47161	46739	10	0	3	11		1
209		Anti-TirM_D4_seq	209	T	93899	47160	46739	6	0	1	42		0
210		Anti-TirM_D4_seq	210	C	93899	47159	46740	9	0	8		5	2
211		Anti-TirM_D4_seq	211	A	93900	47160	46740	6	3		1	8	27
212		Anti-TirM_D4_seq	212	C	93901	47160	46741	26	0	3		29	3
213		Anti-TirM_D4_seq	213	C	93905	47161	46744	3	0	3		23	1
214		Anti-TirM_D4_seq	214	A	93906	47160	46746	15	0		0	5	15
215		Anti-TirM_D4_seq	215	T	93903	47160	46743	13	1	5	8		0
216		Anti-TirM_D4_seq	216	C	93901	47160	46741	16	0	8		5	2
217		Anti-TirM_D4_seq	217	T	93900	47160	46740	11	1	5	19		2
218		Anti-TirM_D4_seq	218	C	93893	47158	46735	44	0	4		14	1
219		Anti-TirM_D4_seq	219	C	93892	47160	46732	4	0	7		12	0
220		Anti-TirM_D4_seq	220	C	93894	47162	46732	3	0	6		18	4
221		Anti-TirM_D4_seq	221	A	93893	47162	46731	26	0		1	2	54
222		Anti-TirM_D4_seq	222	A	93899	47162	46737	5	0		2	2	34
223		Anti-TirM_D4_seq	223	G	93899	47163	46736	18	1	22	0	0
224		Anti-TirM_D4_seq	224	A	93897	47162	46735	9	0		1	15	10
225		Anti-TirM_D4_seq	225	C	93899	47162	46737	16	0	5		7	2
226		Anti-TirM_D4_seq	226	A	93898	47163	46735	38	0		0	1	59
227		Anti-TirM_D4_seq	227	A	93891	47158	46733	0	0		1	3	28
228		Anti-TirM_D4_seq	228	G	93887	47154	46733	3	0	50	2	1
229		Anti-TirM_D4_seq	229	A	93885	47149	46736	0	0		2	6	20
230		Anti-TirM_D4_seq	230	C	93885	47148	46737	1	0	5		6	1
231		Anti-TirM_D4_seq	231	C	93881	47147	46734	0	0	11		16	0
232		Anti-TirM_D4_seq	232	A	93878	47143	46735	5	0		0	1	53
233		Anti-TirM_D4_seq	233	A	93872	47137	46735	0	0		0	3	42
234		Anti-TirM_D4_seq	234	A	93863	47130	46733	0	0		0	5	9
235		Anti-TirM_D4_seq	235	T	93860	47126	46734	0	0	6	21		0
236		Anti-TirM_D4_seq	236	A	93845	47117	46728	0	0		0	7	11
237		Anti-TirM_D4_seq	237	C	93839	47111	46728	0	0	1		5	1
238		Anti-TirM_D4_seq	238	A	93823	47104	46719	0	0		0	3	10
239		Anti-TirM_D4_seq	239	C	93817	47098	46719	0	0	1		10	0
240		Anti-TirM_D4_seq	240	G	93806	47089	46717	0	0	25	4	4
241		Anti-TirM_D4_seq	241	A	93796	47080	46716	1	0		0	8	24
242		Anti-TirM_D4_seq	242	T	93793	47079	46714	0	0	3	10		0
243		Anti-TirM_D4_seq	243	A	93786	47072	46714	0	0		0	5	8
244		Anti-TirM_D4_seq	244	T	93778	47066	46712	1	0	8	9		0
245		Anti-TirM_D4_seq	245	A	93769	47057	46712	0	0		1	1	5
246		Anti-TirM_D4_seq	246	T	93753	47052	46701	0	0	3	12		0
247		Anti-TirM_D4_seq	247	C	93743	47044	46699	0	0	3		5	1
248		Anti-TirM_D4_seq	248	T	93734	47038	46696	0	0	4	34		1
249		Anti-TirM_D4_seq	249	G	93721	47028	46693	0	0	14	3	2
250		Anti-TirM_D4_seq	250	C	93706	47015	46691	0	0	2		17	1
251		Anti-TirM_D4_seq	251	A	93708	47017	46691	1	0		0	5	30
252		Anti-TirM_D4_seq	252	G	93692	47004	46688	1	0	6	0	1
253		Anti-TirM_D4_seq	253	A	93675	46990	46685	0	0		0	3	13
254		Anti-TirM_D4_seq	254	T	93664	46979	46685	0	0	3	19		0
255		Anti-TirM_D4_seq	255	G	93655	46973	46682	0	0	8	4	3
256		Anti-TirM_D4_seq	256	A	93640	46961	46679	0	0		1	3	30
257		Anti-TirM_D4_seq	257	A	93616	46938	46678	0	0		0	4	21
258		Anti-TirM_D4_seq	258	C	93613	46935	46678	0	0	2		8	3
259		Anti-TirM_D4_seq	259	A	93600	46924	46676	0	0		1	3	22
260		Anti-TirM_D4_seq	260	G	93590	46918	46672	0	0	10	1	4
261		Anti-TirM_D4_seq	261	C	93570	46900	46670	0	0	5		16	1
262		Anti-TirM_D4_seq	262	C	93550	46882	46668	0	0	4		32	2
263		Anti-TirM_D4_seq	263	T	93537	46870	46667	0	0	9	56		2
264		Anti-TirM_D4_seq	264	G	93522	46858	46664	0	0	10	2	2
265		Anti-TirM_D4_seq	265	A	93517	46854	46663	1	0		0	3	16
266		Anti-TirM_D4_seq	266	A	93498	46835	46663	0	0		0	1	3
267		Anti-TirM_D4_seq	267	A	93474	46816	46658	0	0		4	2	12
268		Anti-TirM_D4_seq	268	C	93470	46812	46658	0	0	0		5	0
269		Anti-TirM_D4_seq	269	C	93469	46807	46662	0	0	1		8	0
270		Anti-TirM_D4_seq	270	T	93462	46800	46662	0	0	5	45		2
271		Anti-TirM_D4_seq	271	G	93455	46798	46657	0	0	14	1	3
272		Anti-TirM_D4_seq	272	A	93448	46790	46658	1	0		0	4	24
273		Anti-TirM_D4_seq	273	G	93440	46784	46656	0	0	9	1	6
274		Anti-TirM_D4_seq	274	G	93427	46774	46653	0	0	7	1	3
275		Anti-TirM_D4_seq	275	A	93417	46767	46650	1	0		0	10	19
276		Anti-TirM_D4_seq	276	C	93404	46755	46649	1	0	5		12	0
277		Anti-TirM_D4_seq	277	A	93400	46750	46650	0	0		1	4	48
278		Anti-TirM_D4_seq	278	G	93391	46742	46649	0	0	20	2	1
279		Anti-TirM_D4_seq	279	T	93378	46732	46646	0	0	8	23		2
280		Anti-TirM_D4_seq	280	G	93365	46720	46645	0	0	17	4	4
281		Anti-TirM_D4_seq	281	C	93353	46710	46643	5	0	3		24	6
282		Anti-TirM_D4_seq	282	C	93341	46701	46640	0	0	4		30	2
283		Anti-TirM_D4_seq	283	A	93319	46682	46637	0	0		1	8	32
284		Anti-TirM_D4_seq	284	T	93308	46673	46635	0	0	4	16		0
285		Anti-TirM_D4_seq	285	G	93298	46665	46633	0	0	9	0	2
286		Anti-TirM_D4_seq	286	T	93290	46659	46631	1	0	5	12		0
287		Anti-TirM_D4_seq	287	A	93268	46637	46631	1	0		2	13	16
288		Anti-TirM_D4_seq	288	C	93254	46626	46628	1	0	1		9	1
289		Anti-TirM_D4_seq	289	T	93234	46608	46626	0	0	3	12		0
290		Anti-TirM_D4_seq	290	A	93226	46600	46626	0	0		1	7	22
291		Anti-TirM_D4_seq	291	C	93208	46583	46625	0	0	1		11	1
292		Anti-TirM_D4_seq	292	T	93184	46561	46623	2	0	2	23		2
293		Anti-TirM_D4_seq	293	G	93179	46556	46623	2	0	10	1	3
294		Anti-TirM_D4_seq	294	T	93162	46543	46619	0	0	11	25		1
295		Anti-TirM_D4_seq	295	G	93150	46532	46618	0	0	16	2	3
296		Anti-TirM_D4_seq	296	C	93121	46507	46614	0	0	2		17	4
297		Anti-TirM_D4_seq	297	A	93101	46487	46614	2	0		3	11	25
298		Anti-TirM_D4_seq	298	C	93093	46479	46614	0	1	1		15	1
299		Anti-TirM_D4_seq	299	A	93081	46467	46614	2	0		0	10	27
300		Anti-TirM_D4_seq	300	T	93070	46457	46613	0	0	7	26		0
301		Anti-TirM_D4_seq	301	G	93065	46454	46611	9	0	25	5	17		47	47		0.000505023		93065
302		Anti-TirM_D4_seq	302	G	93043	46433	46610	1	0	35	4	8		47	47		0.000505143		93043
303		Anti-TirM_D4_seq	303	G	92977	46374	46603	2	0	31	2	11		44	44		0.000473235		92977
304		Anti-TirM_D4_seq	304	A	92906	46311	46595	3	0		4	10	36	50	50		0.000538178		92906
305		Anti-TirM_D4_seq	305	C	92827	46235	46592	6	0	8		30	8	46	46		0.000495545		92827
306		Anti-TirM_D4_seq	306	C	92777	46191	46586	2	0	9		30	8	47	47		0.000506591		92777
307		Anti-TirM_D4_seq	307	G	92746	46167	46579	2	0	25	0	10		35	35		0.000377375		92746
308		Anti-TirM_D4_seq	308	C	92663	46097	46566	2	0	13		35	7	55	55		0.000593549		92663
309		Anti-TirM_D4_seq	309	G	92651	46091	46560	2	1	42	6	15		63	63		0.000679971		92651
310		Anti-TirM_D4_seq	310	C	92622	46070	46552	6	0	12		50	4	66	66		0.000712574		92622
311		Anti-TirM_D4_seq	311	C	92607	46058	46549	2	1	11		30	5	46	46		0.000496723		92607
312		Anti-TirM_D4_seq	312	A	92600	46051	46549	2	0		7	17	26	50	50		0.000539957		92600
313		Anti-TirM_D4_seq	313	T	92582	46035	46547	4	0	8	19		5	32	32		0.00034564		92582
314		Anti-TirM_D4_seq	314	A	92568	46021	46547	2	0		6	17	19	42	42		0.000453721		92568
315		Anti-TirM_D4_seq	315	T	92559	46016	46543	4	0	13	19		9	41	41		0.000442961		92559
316		Anti-TirM_D4_seq	316	T	92543	46004	46539	1	0	10	50		4	64	64		0.00069157		92543
317		Anti-TirM_D4_seq	317	G	92537	45998	46539	5	0	28	7	12		47	47		0.000507905		92537
318		Anti-TirM_D4_seq	318	G	92510	45979	46531	3	1	30	8	8		46	46		0.000497244		92510
319		Anti-TirM_D4_seq	319	C	92475	45947	46528	4	0	9		40	13	62	62		0.000670451		92475
320		Anti-TirM_D4_seq	320	A	92396	45882	46514	5	0		5	18	28	51	51		0.000551972		92396
321		Anti-TirM_D4_seq	321	C	92318	45836	46482	4	0	9		28	6	43	43		0.000465781		92318
322		Anti-TirM_D4_seq	322	A	92270	45793	46477	2	0		9	17	21	47	47		0.000509375		92270
323		Anti-TirM_D4_seq	323	C	92259	45784	46475	1	0	11		26	5	42	42		0.00045524		92259
324		Anti-TirM_D4_seq	324	G	92246	45772	46474	3	0	29	13	9		51	51		0.00055287		92246
325		Anti-TirM_D4_seq	325	C	92189	45721	46468	14	0	6		29	12	47	47		0.000509822		92189
326		Anti-TirM_D4_seq	326	C	92154	45690	46464	7	0	14		38	14	66	66		0.000716192		92154
327		Anti-TirM_D4_seq	327	C	92129	45668	46461	7	0	6		33	3	42	42		0.000455883		92129
328		Anti-TirM_D4_seq	328	A	92103	45645	46458	10	0		6	29	20	55	55		0.000597158		92103
329		Anti-TirM_D4_seq	329	T	92077	45625	46452	7	0	7	21		6	34	34		0.000369256		92077
330		Anti-TirM_D4_seq	330	C	92061	45610	46451	15	0	10		30	10	50	50		0.000543118		92061
331		Anti-TirM_D4_seq	331	C	92056	45606	46450	2	0	11		23	10	44	44		0.00047797		92056
332		Anti-TirM_D4_seq	332	C	92050	45603	46447	3	0	19		38	8	65	65		0.000706138		92050
333		Anti-TirM_D4_seq	333	T	92035	45588	46447	3	0	11	29		2	42	42		0.000456348		92035
334		Anti-TirM_D4_seq	334	A	92020	45575	46445	5	0		7	19	35	61	61		0.000662899		92020
335		Anti-TirM_D4_seq	335	C	92003	45560	46443	6	0	7		23	3	33	33		0.000358684		92003
336		Anti-TirM_D4_seq	336	T	91902	45463	46439	6	1	11	33		10	54	54		0.000587582		91902
337		Anti-TirM_D4_seq	337	C	91879	45442	46437	9	0	9		19	11	39	39		0.000424471		91879
338		Anti-TirM_D4_seq	338	T	91767	45334	46433	4	0	11	40		3	54	54		0.000588447		91767
339		Anti-TirM_D4_seq	339	C	91741	45311	46430	9	0	12		16	17	45	45		0.000490511		91741
340		Anti-TirM_D4_seq	340	T	91684	45259	46425	4	0	11	43		5	59	59		0.000643515		91684
341		Anti-TirM_D4_seq	341	C	91675	45251	46424	13	0	17		27	11	55	55		0.000599945		91675
342		Anti-TirM_D4_seq	342	C	91673	45250	46423	2	0	8		27	12	47	47		0.000512692		91673
343		Anti-TirM_D4_seq	343	G	91669	45248	46421	14	1	21	5	12		38	38		0.000414535		91669
344		Anti-TirM_D4_seq	344	A	91667	45247	46420	21	0		11	13	51	75	75		0.000818179		91667
345		Anti-TirM_D4_seq	345	A	91667	45247	46420	2	0		14	12	24	50	50		0.000545453		91667
346		Anti-TirM_D4_seq	346	G	91667	45247	46420	6	0	18	14	14		46	46		0.000501816		91667
347		Anti-TirM_D4_seq	347	A	91665	45247	46418	2	0		7	14	7	28	28		0.00030546		91665
348		Anti-TirM_D4_seq	348	T	91662	45244	46418	2	0	11	15		3	29	29		0.00031638		91662
349		Anti-TirM_D4_seq	349	A	91657	45239	46418	13	0		15	18	77	110	110		0.00120013		91657
350		Anti-TirM_D4_seq	350	A	91654	45237	46417	1	1		12	18	45	75	75		0.000818295		91654
351		Anti-TirM_D4_seq	351	G	91650	45235	46415	6	0	17	10	16		43	43		0.000469176		91650
352		Anti-TirM_D4_seq	352	T	91623	45210	46413	4	0	19	14		6	39	39		0.000425657		91623
353		Anti-TirM_D4_seq	353	A	91611	45200	46411	4	0		13	18	12	43	43		0.000469376		91611
354		Anti-TirM_D4_seq	354	T	91593	45184	46409	22	0	9	18		6	33	33		0.00036029		91593
355		Anti-TirM_D4_seq	355	T	91583	45174	46409	3	0	8	30		8	46	46		0.000502277		91583
356		Anti-TirM_D4_seq	356	T	91571	45163	46408	5	0	12	57		7	76	76		0.000829957		91571
357		Anti-TirM_D4_seq	357	C	91565	45159	46406	17	0	10		19	6	35	35		0.000382242		91565
358		Anti-TirM_D4_seq	358	T	91554	45149	46405	5	2	11	45		10	66	66		0.000720886		91554
359		Anti-TirM_D4_seq	359	A	91530	45125	46405	15	0		6	16	18	40	40		0.000437015		91530
360		Anti-TirM_D4_seq	360	C	91520	45118	46402	57	0	9		22	6	37	37		0.000404283		91520
361		Anti-TirM_D4_seq	361	T	91511	45110	46401	15	1	9	43		0		2965		0.0321906		5527053			0.000536452
362		Anti-TirM_D4_seq	362	G	91507	45106	46401	60	0	26	1	3
363		Anti-TirM_D4_seq	363	G	91501	45100	46401	1	0	37	1	2
364		Anti-TirM_D4_seq	364	G	91488	45088	46400	0	0	21	1	0
365		Anti-TirM_D4_seq	365	G	91471	45074	46397	0	0	30	3	1
366		Anti-TirM_D4_seq	366	C	91447	45053	46394	9	0	4		22	1
367		Anti-TirM_D4_seq	367	C	91434	45042	46392	0	1	2		19	0
368		Anti-TirM_D4_seq	368	A	91415	45025	46390	1	0		3	8	64
369		Anti-TirM_D4_seq	369	G	91403	45013	46390	6	0	25	0	6										0.010439
370		Anti-TirM_D4_seq	370	G	91389	44999	46390	0	0	34	0	3										0.0215299
371		Anti-TirM_D4_seq	371	G	91325	44946	46379	0	0	13	2	3										0.0321906
372		Anti-TirM_D4_seq	372	G	91307	44932	46375	0	0	2	1	2										0.0641595
373		Anti-TirM_D4_seq	373	A	91284	44916	46368	0	1		0	3	9
374		Anti-TirM_D4_seq	374	C	91152	44809	46343	10	0	2		6	2
375		Anti-TirM_D4_seq	375	C	91122	44792	46330	1	0	6		14	1
376		Anti-TirM_D4_seq	376	C	91104	44777	46327	0	0	112		19	1
377		Anti-TirM_D4_seq	377	A	91088	44767	46321	1	0		1	1	10
378		Anti-TirM_D4_seq	378	G	91074	44754	46320	0	0	7	0	3
379		Anti-TirM_D4_seq	379	G	91023	44707	46316	0	0	7	3	2
380		Anti-TirM_D4_seq	380	T	90982	44673	46309	0	0	8	18		4
381		Anti-TirM_D4_seq	381	C	90888	44591	46297	1	1	25		9	2
382		Anti-TirM_D4_seq	382	A	90676	44423	46253	5	5		0	3	8
383		Anti-TirM_D4_seq	383	C	90646	44398	46248	19	0	20		4	1
384		Anti-TirM_D4_seq	384	C	90604	44376	46228	0	1	38		10	1
385		Anti-TirM_D4_seq	385	G	90590	44370	46220	6	3	10	4	6
386		Anti-TirM_D4_seq	386	T	90493	44288	46205	10	2	8	9		6
387		Anti-TirM_D4_seq	387	C	90406	44208	46198	5	3	22		4	1
388		Anti-TirM_D4_seq	388	T	90135	43969	46166	17	7	12	10		1
389		Anti-TirM_D4_seq	389	C	90071	43932	46139	11	0	14		6	5
390		Anti-TirM_D4_seq	390	C	89995	43874	46121	0	4	23		7	2
391		Anti-TirM_D4_seq	391	T	89699	43643	46056	7	2	4	10		3
392		Anti-TirM_D4_seq	392	C	89394	43495	45899	8	2	21		8	1
393		Anti-TirM_D4_seq	393	A	89247	43424	45823	16	0		0	1	11
394		Anti-TirM_D4_seq	394	G	89021	43302	45719	10	0	5	3	12
395		Anti-TirM_D4_seq	395	C	88313	42913	45400	0	0	10		7	1
396		Anti-TirM_D4_seq	396	G	87771	42587	45184	0	0	0	0	0
397		Anti-TirM_D4_seq	397	G	85780	41469	44311	0	0	0	0	0
398		Anti-TirM_D4_seq	398	C	1	0	1	0	0	0	1	0	0

## Sheet: Figure 2d
Position		Ref_Name	Pos	Ref	Coverage	Del	Ins	A	C	T	G
36		Anti-TirM_D4_seq	36	C	86833	0	0	0		0	0
37		Anti-TirM_D4_seq	37	T	86930	0	0	0	0		0
38		Anti-TirM_D4_seq	38	C	87333	0	0	9		9	5
39		Anti-TirM_D4_seq	39	G	87426	1	0	12	0	11
40		Anti-TirM_D4_seq	40	G	87447	0	0	4	1	12
41		Anti-TirM_D4_seq	41	T	87466	0	0	3	10		1
42		Anti-TirM_D4_seq	42	G	88224	0	0	7	3	19
43		Anti-TirM_D4_seq	43	C	88329	0	0	1		6	2
44		Anti-TirM_D4_seq	44	A	88516	0	0		0	1	10
45		Anti-TirM_D4_seq	45	G	88563	0	0	2	0	34
46		Anti-TirM_D4_seq	46	G	88603	0	0	8	1	40
47		Anti-TirM_D4_seq	47	C	88621	0	0	0		5	1
48		Anti-TirM_D4_seq	48	T	88659	0	0	0	9		0
49		Anti-TirM_D4_seq	49	G	88676	3	0	8	3	5
50		Anti-TirM_D4_seq	50	G	88723	0	0	3	1	16
51		Anti-TirM_D4_seq	51	A	88738	0	0		0	6	14
52		Anti-TirM_D4_seq	52	G	88931	2	0	23	1	4
53		Anti-TirM_D4_seq	53	G	88968	0	0	11	2	3
54		Anti-TirM_D4_seq	54	G	89012	0	0	6	0	2
55		Anti-TirM_D4_seq	55	T	89089	2	0	1	8		1
56		Anti-TirM_D4_seq	56	C	89216	2	0	4		12	0
57		Anti-TirM_D4_seq	57	T	89224	0	0	3	25		1
58		Anti-TirM_D4_seq	58	C	89238	0	0	3		6	2
59		Anti-TirM_D4_seq	59	T	89241	0	0	7	34		2
60		Anti-TirM_D4_seq	60	A	89250	0	0		0	0	36
61		Anti-TirM_D4_seq	61	A	89261	0	0		2	7	16
62		Anti-TirM_D4_seq	62	C	89265	0	0	1		12	1
63		Anti-TirM_D4_seq	63	A	89268	0	0		1	7	11
64		Anti-TirM_D4_seq	64	C	89276	0	0	1		6	0
65		Anti-TirM_D4_seq	65	T	89278	0	0	3	13		0
66		Anti-TirM_D4_seq	66	C	89292	0	0	0		7	0
67		Anti-TirM_D4_seq	67	T	89293	0	0	5	20		0
68		Anti-TirM_D4_seq	68	C	89299	0	0	0		4	1
69		Anti-TirM_D4_seq	69	C	89299	0	0	2		20	2
70		Anti-TirM_D4_seq	70	T	89300	1	0	3	51		2
71		Anti-TirM_D4_seq	71	G	89301	0	0	16	2	3
72		Anti-TirM_D4_seq	72	T	89302	0	0	8	22		3
73		Anti-TirM_D4_seq	73	G	89307	0	0	9	2	4
74		Anti-TirM_D4_seq	74	T	89315	0	0	7	24		1
75		Anti-TirM_D4_seq	75	A	89320	0	0		0	0	11
76		Anti-TirM_D4_seq	76	G	89322	0	0	12	3	0
77		Anti-TirM_D4_seq	77	C	89325	0	0	0		3	0
78		Anti-TirM_D4_seq	78	C	89330	0	0	4		10	0
79		Anti-TirM_D4_seq	79	T	89331	0	0	4	11		0
80		Anti-TirM_D4_seq	80	C	89332	0	0	2		21	1
81		Anti-TirM_D4_seq	81	T	89333	0	0	2	43		1
82		Anti-TirM_D4_seq	82	G	89335	0	0	13	2	1
83		Anti-TirM_D4_seq	83	G	89335	0	0	16	1	4
84		Anti-TirM_D4_seq	84	A	89337	1	0		0	5	25
85		Anti-TirM_D4_seq	85	G	89343	0	0	17	0	1
86		Anti-TirM_D4_seq	86	C	89349	0	0	1		23	0
87		Anti-TirM_D4_seq	87	C	89353	0	0	0		13	0
88		Anti-TirM_D4_seq	88	G	89359	1	0	25	1	2
89		Anti-TirM_D4_seq	89	C	89364	0	0	4		15	0
90		Anti-TirM_D4_seq	90	C	89375	0	0	1		15	1
91		Anti-TirM_D4_seq	91	T	89379	0	0	2	18		1
92		Anti-TirM_D4_seq	92	A	89388	0	0		0	7	12
93		Anti-TirM_D4_seq	93	C	89396	0	0	1		9	3
94		Anti-TirM_D4_seq	94	A	89401	0	0		1	1	32
95		Anti-TirM_D4_seq	95	G	89403	0	0	16	1	2
96		Anti-TirM_D4_seq	96	T	89403	0	0	1	27		4
97		Anti-TirM_D4_seq	97	A	89408	0	0		0	4	14
98		Anti-TirM_D4_seq	98	C	89411	0	0	2		21	0
99		Anti-TirM_D4_seq	99	G	89413	1	0	20	1	3
100		Anti-TirM_D4_seq	100	A	89416	1	0		1	2	24
101		Anti-TirM_D4_seq	101	A	89423	0	0		0	2	14
102		Anti-TirM_D4_seq	102	C	89428	0	0	0		7	1
103		Anti-TirM_D4_seq	103	T	89435	0	0	2	44		1
104		Anti-TirM_D4_seq	104	T	89440	0	0	3	38		0
105		Anti-TirM_D4_seq	105	G	89444	0	0	9	1	1
106		Anti-TirM_D4_seq	106	T	89446	0	0	6	16		0
107		Anti-TirM_D4_seq	107	T	89448	0	0	8	79		3
108		Anti-TirM_D4_seq	108	G	89449	0	0	34	0	3
109		Anti-TirM_D4_seq	109	G	89457	0	0	24	3	4
110		Anti-TirM_D4_seq	110	G	89470	0	0	19	6	3
111		Anti-TirM_D4_seq	111	C	89485	1	0	3		8	2
112		Anti-TirM_D4_seq	112	T	89489	1	0	2	55		1
113		Anti-TirM_D4_seq	113	G	89492	0	0	11	1	2
114		Anti-TirM_D4_seq	114	G	89498	0	0	8	0	1
115		Anti-TirM_D4_seq	115	T	89515	1	0	2	24		0
116		Anti-TirM_D4_seq	116	T	89521	0	0	7	34		0
117		Anti-TirM_D4_seq	117	C	89523	0	0	2		6	1
118		Anti-TirM_D4_seq	118	C	89528	2	0	4		16	0
119		Anti-TirM_D4_seq	119	G	89527	3	0	43	1	3
120		Anti-TirM_D4_seq	120	C	89529	0	0	1		42	1
121		Anti-TirM_D4_seq	121	C	89529	0	0	0		21	0
122		Anti-TirM_D4_seq	122	A	89530	0	0		1	1	34
123		Anti-TirM_D4_seq	123	G	89537	0	0	9	0	4
124		Anti-TirM_D4_seq	124	G	89575	0	0	11	0	0
125		Anti-TirM_D4_seq	125	C	89611	0	0	2		8	2
126		Anti-TirM_D4_seq	126	T	89624	1	0	1	151		8
127		Anti-TirM_D4_seq	127	C	89836	0	0	2		7	2
128		Anti-TirM_D4_seq	128	C	89889	0	0	2		9	2
129		Anti-TirM_D4_seq	129	A	89898	1	0		0	3	54
130		Anti-TirM_D4_seq	130	G	89920	0	0	23	0	6
131		Anti-TirM_D4_seq	131	G	89960	0	0	8	0	2
132		Anti-TirM_D4_seq	132	G	89969	1	0	11	3	3
133		Anti-TirM_D4_seq	133	A	89977	7	0		2	3	32
134		Anti-TirM_D4_seq	134	A	90029	1	0		4	3	17
135		Anti-TirM_D4_seq	135	G	90049	0	0	15	0	3
136		Anti-TirM_D4_seq	136	G	90065	0	0	7	1	1
137		Anti-TirM_D4_seq	137	A	90081	1	0		1	1	33
138		Anti-TirM_D4_seq	138	G	90115	0	0	13	0	0
139		Anti-TirM_D4_seq	139	C	90170	0	0	4		43	2
140		Anti-TirM_D4_seq	140	G	90196	0	0	13	2	2
141		Anti-TirM_D4_seq	141	C	90217	0	0	2		24	1
142		Anti-TirM_D4_seq	142	G	90229	0	0	18	1	2
143		Anti-TirM_D4_seq	143	A	90240	0	1		0	3	31
144		Anti-TirM_D4_seq	144	G	90286	3	0	21	0	0
145		Anti-TirM_D4_seq	145	G	90332	0	0	15	1	2
146		Anti-TirM_D4_seq	146	G	90376	0	0	11	1	5
147		Anti-TirM_D4_seq	147	G	90465	0	0	9	3	3
148		Anti-TirM_D4_seq	148	G	90488	0	0	9	1	1
149		Anti-TirM_D4_seq	149	T	90508	0	0	7	10		3
150		Anti-TirM_D4_seq	150	C	90529	0	0	3		37	0
151		Anti-TirM_D4_seq	151	G	90542	0	0	31	3	4
152		Anti-TirM_D4_seq	152	C	90555	0	0	1		22	1
153		Anti-TirM_D4_seq	153	A	90559	0	0		1	3	16
154		Anti-TirM_D4_seq	154	T	90575	0	0	6	3		1
155		Anti-TirM_D4_seq	155	C	90586	0	0	1		7	2
156		Anti-TirM_D4_seq	156	T	90594	0	0	1	21		1
157		Anti-TirM_D4_seq	157	A	90602	0	0		1	6	15
158		Anti-TirM_D4_seq	158	T	90621	2	0	3	11		0
159		Anti-TirM_D4_seq	159	T	90625	0	0	5	12		0
160		Anti-TirM_D4_seq	160	T	90629	0	0	2	14		0
161		Anti-TirM_D4_seq	161	A	90635	0	0		0	4	4
162		Anti-TirM_D4_seq	162	T	90645	1	0	7	21		0
163		Anti-TirM_D4_seq	163	C	90648	1	0	0		9	0
164		Anti-TirM_D4_seq	164	G	90653	1	0	29	2	1
165		Anti-TirM_D4_seq	165	T	90659	0	0	2	23		0
166		Anti-TirM_D4_seq	166	G	90675	2	0	8	0	1
167		Anti-TirM_D4_seq	167	G	90688	0	0	1	1	1
168		Anti-TirM_D4_seq	168	T	90689	0	0	3	16		3
169		Anti-TirM_D4_seq	169	A	90696	5	0		0	1	21
170		Anti-TirM_D4_seq	170	A	90705	0	0		1	4	8
171		Anti-TirM_D4_seq	171	T	90714	1	0	3	17		0
172		Anti-TirM_D4_seq	172	A	90721	0	0		0	2	33
173		Anti-TirM_D4_seq	173	G	90726	0	0	8	0	0
174		Anti-TirM_D4_seq	174	T	90730	0	0	5	26		0
175		Anti-TirM_D4_seq	175	G	90737	0	0	22	3	2
176		Anti-TirM_D4_seq	176	C	90746	4	0	5		37	2
177		Anti-TirM_D4_seq	177	C	90753	0	0	1		18	5
178		Anti-TirM_D4_seq	178	A	90758	0	0		0	6	25
179		Anti-TirM_D4_seq	179	C	90761	0	0	3		14	1
180		Anti-TirM_D4_seq	180	G	90767	0	0	11	0	2
181		Anti-TirM_D4_seq	181	A	90769	0	0		0	5	36
182		Anti-TirM_D4_seq	182	A	90782	0	0		0	7	14
183		Anti-TirM_D4_seq	183	C	90791	0	0	0		12	0
184		Anti-TirM_D4_seq	184	T	90794	0	0	1	12		1
185		Anti-TirM_D4_seq	185	A	90797	0	0		1	1	6
186		Anti-TirM_D4_seq	186	T	90803	0	0	5	30		1
187		Anti-TirM_D4_seq	187	G	90805	0	0	22	1	10
188		Anti-TirM_D4_seq	188	C	90815	0	0	3		114	5
189		Anti-TirM_D4_seq	189	C	90825	0	0	2		44	3
190		Anti-TirM_D4_seq	190	G	90831	0	0	32	2	5
191		Anti-TirM_D4_seq	191	A	90837	0	0		0	1	8
192		Anti-TirM_D4_seq	192	C	90839	0	0	0		6	1
193		Anti-TirM_D4_seq	193	T	90840	0	0	3	35		0
194		Anti-TirM_D4_seq	194	C	90849	0	0	0		12	0
195		Anti-TirM_D4_seq	195	C	90861	0	0	1		29	1
196		Anti-TirM_D4_seq	196	G	90867	0	0	29	0	3
197		Anti-TirM_D4_seq	197	T	90868	0	0	4	25		0
198		Anti-TirM_D4_seq	198	G	90876	1	0	8	0	1
199		Anti-TirM_D4_seq	199	A	90883	3	0		0	1	35
200		Anti-TirM_D4_seq	200	A	90890	0	0		1	3	15
201		Anti-TirM_D4_seq	201	G	90898	1	0	11	0	1
202		Anti-TirM_D4_seq	202	G	90896	0	0	12	2	1
203		Anti-TirM_D4_seq	203	G	90899	0	0	12	1	1
204		Anti-TirM_D4_seq	204	C	90902	0	0	2		42	2
205		Anti-TirM_D4_seq	205	C	90910	0	0	3		44	2
206		Anti-TirM_D4_seq	206	G	90915	0	0	19	0	3
207		Anti-TirM_D4_seq	207	A	90917	0	0		0	4	9
208		Anti-TirM_D4_seq	208	T	90914	1	0	5	10		0
209		Anti-TirM_D4_seq	209	T	90917	0	0	4	56		0
210		Anti-TirM_D4_seq	210	C	90916	0	0	0		9	5
211		Anti-TirM_D4_seq	211	A	90919	0	0		1	6	23
212		Anti-TirM_D4_seq	212	C	90921	1	0	2		30	1
213		Anti-TirM_D4_seq	213	C	90923	0	0	4		21	0
214		Anti-TirM_D4_seq	214	A	90922	0	0		0	3	14
215		Anti-TirM_D4_seq	215	T	90922	0	0	6	9		0
216		Anti-TirM_D4_seq	216	C	90918	0	0	1		7	1
217		Anti-TirM_D4_seq	217	T	90919	1	0	5	15		1
218		Anti-TirM_D4_seq	218	C	90921	4	0	2		8	1
219		Anti-TirM_D4_seq	219	C	90924	0	0	4		7	2
220		Anti-TirM_D4_seq	220	C	90926	2	0	2		10	0
221		Anti-TirM_D4_seq	221	A	90927	2	0		0	5	70
222		Anti-TirM_D4_seq	222	A	90928	2	0		0	6	29
223		Anti-TirM_D4_seq	223	G	90927	2	0	2	2	1
224		Anti-TirM_D4_seq	224	A	90927	2	0		1	9	14
225		Anti-TirM_D4_seq	225	C	90926	0	0	0		6	1
226		Anti-TirM_D4_seq	226	A	90924	1	0		1	3	38
227		Anti-TirM_D4_seq	227	A	90922	0	0		2	3	42
228		Anti-TirM_D4_seq	228	G	90922	0	0	12	3	2
229		Anti-TirM_D4_seq	229	A	90914	0	0		0	8	12
230		Anti-TirM_D4_seq	230	C	90913	0	0	0		9	0
231		Anti-TirM_D4_seq	231	C	90911	0	0	3		18	1
232		Anti-TirM_D4_seq	232	A	90904	2	0		1	6	48
233		Anti-TirM_D4_seq	233	A	90896	0	0		3	2	40
234		Anti-TirM_D4_seq	234	A	90891	0	0		0	7	14
235		Anti-TirM_D4_seq	235	T	90882	0	0	5	14		0
236		Anti-TirM_D4_seq	236	A	90877	0	0		0	4	5
237		Anti-TirM_D4_seq	237	C	90870	0	0	8		5	0
238		Anti-TirM_D4_seq	238	A	90863	0	0		0	1	14
239		Anti-TirM_D4_seq	239	C	90857	0	0	3		16	1
240		Anti-TirM_D4_seq	240	G	90843	0	0	16	0	2
241		Anti-TirM_D4_seq	241	A	90835	0	0		0	7	14
242		Anti-TirM_D4_seq	242	T	90831	0	0	3	10		1
243		Anti-TirM_D4_seq	243	A	90827	0	0		0	3	6
244		Anti-TirM_D4_seq	244	T	90823	0	0	1	19		0
245		Anti-TirM_D4_seq	245	A	90815	0	0		0	2	8
246		Anti-TirM_D4_seq	246	T	90791	1	0	9	13		0
247		Anti-TirM_D4_seq	247	C	90786	1	0	1		2	1
248		Anti-TirM_D4_seq	248	T	90780	0	0	4	34		1
249		Anti-TirM_D4_seq	249	G	90764	0	0	11	2	0
250		Anti-TirM_D4_seq	250	C	90756	0	0	5		18	1
251		Anti-TirM_D4_seq	251	A	90750	1	0		1	3	24
252		Anti-TirM_D4_seq	252	G	90740	1	0	10	0	0
253		Anti-TirM_D4_seq	253	A	90723	0	0		0	1	10
254		Anti-TirM_D4_seq	254	T	90709	0	0	4	17		1
255		Anti-TirM_D4_seq	255	G	90699	0	0	8	0	1
256		Anti-TirM_D4_seq	256	A	90694	0	0		0	4	32
257		Anti-TirM_D4_seq	257	A	90675	0	0		0	4	14
258		Anti-TirM_D4_seq	258	C	90670	0	0	5		8	0
259		Anti-TirM_D4_seq	259	A	90657	0	0		0	2	19
260		Anti-TirM_D4_seq	260	G	90653	0	0	14	2	1
261		Anti-TirM_D4_seq	261	C	90632	0	0	1		21	2
262		Anti-TirM_D4_seq	262	C	90605	0	0	7		34	3
263		Anti-TirM_D4_seq	263	T	90586	2	0	8	48		1
264		Anti-TirM_D4_seq	264	G	90579	2	0	8	2	3
265		Anti-TirM_D4_seq	265	A	90574	1	0		1	1	21
266		Anti-TirM_D4_seq	266	A	90567	0	0		2	0	16
267		Anti-TirM_D4_seq	267	A	90545	0	0		9	4	13
268		Anti-TirM_D4_seq	268	C	90540	0	0	1		2	0
269		Anti-TirM_D4_seq	269	C	90531	0	0	5		7	0
270		Anti-TirM_D4_seq	270	T	90525	0	0	2	41		0
271		Anti-TirM_D4_seq	271	G	90518	0	0	17	3	2
272		Anti-TirM_D4_seq	272	A	90514	0	0		1	3	30
273		Anti-TirM_D4_seq	273	G	90511	0	0	12	3	5
274		Anti-TirM_D4_seq	274	G	90505	0	0	17	1	1
275		Anti-TirM_D4_seq	275	A	90497	1	0		0	13	23
276		Anti-TirM_D4_seq	276	C	90487	0	0	2		15	2
277		Anti-TirM_D4_seq	277	A	90479	0	0		0	2	53
278		Anti-TirM_D4_seq	278	G	90472	0	0	9	1	2
279		Anti-TirM_D4_seq	279	T	90455	0	0	9	14		2
280		Anti-TirM_D4_seq	280	G	90437	0	0	9	4	2
281		Anti-TirM_D4_seq	281	C	90430	1	0	1		35	2
282		Anti-TirM_D4_seq	282	C	90414	0	0	3		21	2
283		Anti-TirM_D4_seq	283	A	90399	1	0		1	3	27
284		Anti-TirM_D4_seq	284	T	90390	0	0	8	11		0
285		Anti-TirM_D4_seq	285	G	90379	0	0	11	0	4
286		Anti-TirM_D4_seq	286	T	90367	0	0	4	14		1
287		Anti-TirM_D4_seq	287	A	90351	0	0		3	13	20
288		Anti-TirM_D4_seq	288	C	90344	0	0	2		7	0
289		Anti-TirM_D4_seq	289	T	90329	0	0	4	12		0
290		Anti-TirM_D4_seq	290	A	90312	1	0		0	7	17
291		Anti-TirM_D4_seq	291	C	90288	0	0	1		7	3
292		Anti-TirM_D4_seq	292	T	90271	0	0	3	25		1
293		Anti-TirM_D4_seq	293	G	90267	0	0	11	2	2
294		Anti-TirM_D4_seq	294	T	90261	0	0	13	17		1
295		Anti-TirM_D4_seq	295	G	90254	0	0	15	8	1
296		Anti-TirM_D4_seq	296	C	90234	0	0	3		16	2
297		Anti-TirM_D4_seq	297	A	90210	0	0		3	9	14
298		Anti-TirM_D4_seq	298	C	90199	0	0	1		10	2
299		Anti-TirM_D4_seq	299	A	90189	0	1		0	5	19
300		Anti-TirM_D4_seq	300	T	90176	0	0	2	17		2
301		Anti-TirM_D4_seq	301	G	90171	4	0	18	1	3
302		Anti-TirM_D4_seq	302	G	90146	0	0	20	1	2
303		Anti-TirM_D4_seq	303	G	90088	0	0	19	1	1
304		Anti-TirM_D4_seq	304	A	90029	0	0		1	3	21
305		Anti-TirM_D4_seq	305	C	89976	0	0	0		11	1
306		Anti-TirM_D4_seq	306	C	89946	0	0	0		32	0
307		Anti-TirM_D4_seq	307	G	89919	0	0	16	0	3
308		Anti-TirM_D4_seq	308	C	89856	0	0	9		29	4
309		Anti-TirM_D4_seq	309	G	89846	1	0	52	2	7
310		Anti-TirM_D4_seq	310	C	89827	1	0	2		23	1
311		Anti-TirM_D4_seq	311	C	89817	0	0	1		31	0
312		Anti-TirM_D4_seq	312	A	89804	0	0		0	16	16
313		Anti-TirM_D4_seq	313	T	89782	0	0	2	5		0
314		Anti-TirM_D4_seq	314	A	89762	0	0		0	2	7
315		Anti-TirM_D4_seq	315	T	89751	0	0	4	6		1
316		Anti-TirM_D4_seq	316	T	89727	0	0	1	54		0
317		Anti-TirM_D4_seq	317	G	89720	1	0	22	3	0
318		Anti-TirM_D4_seq	318	G	89693	0	0	43	1	1
319		Anti-TirM_D4_seq	319	C	89643	0	0	3		33	1
320		Anti-TirM_D4_seq	320	A	89563	0	0		1	4	42
321		Anti-TirM_D4_seq	321	C	89476	0	0	1		20	2
322		Anti-TirM_D4_seq	322	A	89402	0	0		0	5	18
323		Anti-TirM_D4_seq	323	C	89387	0	0	1		23	0
324		Anti-TirM_D4_seq	324	G	89376	0	0	34	2	1
325		Anti-TirM_D4_seq	325	C	89316	3	0	4		22	0
326		Anti-TirM_D4_seq	326	C	89284	0	0	0		26	0
327		Anti-TirM_D4_seq	327	C	89276	0	0	2		26	1
328		Anti-TirM_D4_seq	328	A	89245	0	0		0	4	13
329		Anti-TirM_D4_seq	329	T	89216	0	0	4	9		0
330		Anti-TirM_D4_seq	330	C	89208	1	0	5		7	2
331		Anti-TirM_D4_seq	331	C	89201	0	0	2		14	1
332		Anti-TirM_D4_seq	332	C	89196	0	0	3		23	2
333		Anti-TirM_D4_seq	333	T	89181	2	0	5	26		0
334		Anti-TirM_D4_seq	334	A	89156	2	0		1	5	26
335		Anti-TirM_D4_seq	335	C	89138	0	0	0		7	1
336		Anti-TirM_D4_seq	336	T	89018	0	0	1	33		1
337		Anti-TirM_D4_seq	337	C	88991	0	0	2		6	1
338		Anti-TirM_D4_seq	338	T	88894	0	0	2	26		1
339		Anti-TirM_D4_seq	339	C	88879	0	0	0		3	2
340		Anti-TirM_D4_seq	340	T	88811	0	0	4	36		6
341		Anti-TirM_D4_seq	341	C	88802	1	0	4		9	1
342		Anti-TirM_D4_seq	342	C	88800	1	0	6		14	2
343		Anti-TirM_D4_seq	343	G	88797	2	0	12	2	3
344		Anti-TirM_D4_seq	344	A	88795	3	0		2	5	38
345		Anti-TirM_D4_seq	345	A	88791	0	0		2	4	21
346		Anti-TirM_D4_seq	346	G	88791	0	0	5	1	3
347		Anti-TirM_D4_seq	347	A	88790	0	0		0	5	10
348		Anti-TirM_D4_seq	348	T	88787	2	0	2	6		0
349		Anti-TirM_D4_seq	349	A	88782	1	0		0	1	69
350		Anti-TirM_D4_seq	350	A	88781	0	0		1	9	44
351		Anti-TirM_D4_seq	351	G	88780	0	0	4	0	4
352		Anti-TirM_D4_seq	352	T	88749	0	0	13	7		1
353		Anti-TirM_D4_seq	353	A	88743	0	0		0	4	4
354		Anti-TirM_D4_seq	354	T	88724	1	0	4	13		2
355		Anti-TirM_D4_seq	355	T	88715	0	0	4	21		1
356		Anti-TirM_D4_seq	356	T	88709	0	0	1	57		0
357		Anti-TirM_D4_seq	357	C	88707	0	0	2		2	2
358		Anti-TirM_D4_seq	358	T	88701	0	0	3	26		1
359		Anti-TirM_D4_seq	359	A	88680	0	0		4	6	16
360		Anti-TirM_D4_seq	360	C	88670	0	0	2		5	2
361		Anti-TirM_D4_seq	361	T	88655	0	0	4	41		0
362		Anti-TirM_D4_seq	362	G	88652	11	0	16	1	4
363		Anti-TirM_D4_seq	363	G	88645	0	0	16	2	2
364		Anti-TirM_D4_seq	364	G	88631	0	0	9	1	1
365		Anti-TirM_D4_seq	365	G	88611	0	0	4	0	2
366		Anti-TirM_D4_seq	366	C	88590	1	0	3		10	2
367		Anti-TirM_D4_seq	367	C	88582	0	0	1		23	1
368		Anti-TirM_D4_seq	368	A	88565	1	0		2	7	39
369		Anti-TirM_D4_seq	369	G	88553	4	0	22	0	4
370		Anti-TirM_D4_seq	370	G	88536	0	0	21	0	2
371		Anti-TirM_D4_seq	371	G	88480	0	0	12	0	0
372		Anti-TirM_D4_seq	372	G	88467	0	0	7	0	0
373		Anti-TirM_D4_seq	373	A	88450	0	0		0	2	23
374		Anti-TirM_D4_seq	374	C	88357	8	0	2		8	0
375		Anti-TirM_D4_seq	375	C	88337	1	0	5		11	0
376		Anti-TirM_D4_seq	376	C	88323	0	0	99		12	1
377		Anti-TirM_D4_seq	377	A	88315	0	0		2	4	14
378		Anti-TirM_D4_seq	378	G	88302	0	0	5	1	4
379		Anti-TirM_D4_seq	379	G	88260	0	0	2	3	2
380		Anti-TirM_D4_seq	380	T	88207	0	0	6	13		5
381		Anti-TirM_D4_seq	381	C	88124	1	1	30		12	1
382		Anti-TirM_D4_seq	382	A	87802	4	5		0	3	8
383		Anti-TirM_D4_seq	383	C	87777	24	0	18		5	0
384		Anti-TirM_D4_seq	384	C	87746	0	3	38		4	1
385		Anti-TirM_D4_seq	385	G	87735	7	2	6	0	6
386		Anti-TirM_D4_seq	386	T	87643	9	3	7	6		2
387		Anti-TirM_D4_seq	387	C	87601	8	3	10		2	0
388		Anti-TirM_D4_seq	388	T	87244	16	8	11	16		0
389		Anti-TirM_D4_seq	389	C	87216	19	0	12		3	1
390		Anti-TirM_D4_seq	390	C	87177	0	3	17		3	0
391		Anti-TirM_D4_seq	391	T	86918	9	1	6	11		4
392		Anti-TirM_D4_seq	392	C	86696	6	1	24		4	0
393		Anti-TirM_D4_seq	393	A	86555	15	0		1	3	10
394		Anti-TirM_D4_seq	394	G	86312	13	0	5	5	6
395		Anti-TirM_D4_seq	395	C	85825	0	0	12		11	2
396		Anti-TirM_D4_seq	396	G	85334	0	0	0	0	0
397		Anti-TirM_D4_seq	397	G	83744	0	0	0	0	0
398		Anti-TirM_D4_seq	398	C	2	0	0	0	1	0	1

## Sheet: Figure 3a
	Figure 3. Pipeline for enrichment of new binding specificities in evolved nanobodies.

## Sheet: Figure 3b
	Figure 4. Evolution of new binding capabilities in E. coli populations expressing anti-TirM nanobodies
	TirMEPEC was used at 250 nM
	BSA (bovine serum albumin) was used at 250 nM

## Sheet: Figure 3c
	Figure 5. Progress of VHH population composition along cycles of immunomagnetic enrichment of TirMEPEC-binding bacteria
	The following table summarises the results from PacBio Sequencing after each cycle of MACS.
		MACS1	MACS2	MACS3	MACS4	MACS5
	Round	Cycle 1	Cycle 2	Cycle 3	Cycle 4	Cycle 5
	E115V	0.0526316	0.032967	0.00584795	0	0.00205761
	D116G	0.0438597	0.285714	0.602339	0.528678	0.306584
	E115A	0.0350877	0.0769231	0.0116959	0	0
	F119L	0.0263158	0.010989	0	0	0
	G56C	0.0263158	0.010989	0	0.00249377	0.00205761
	Q74R	0.0263158	0	0	0	0
	A59S	0.0175439	0	0	0	0
	A59V	0.0175439	0	0	0	0
	A63V	0.0175439	0.010989	0.0175439	0	0
	D75N	0.0175439	0.021978	0.0116959	0.00498753	0.00411523
	G56R	0.0175439	0	0	0	0
	G56S	0.0175439	0	0	0.00249377	0
	N57K	0.0175439	0	0	0	0
	S114Y	0.0175439	0	0.00584795	0	0
	T102P	0.0175439	0	0	0.00249377	0
	T108K	0.0175439	0.043956	0.0350877	0.0698254	0.0534979
	T108M	0.0175439	0	0	0	0
	Y105D	0.0175439	0	0	0	0
	A103G	0.00877193	0	0	0	0
	A30T	0.00877193	0.010989	0	0	0
	A59D	0.00877193	0	0	0	0
	A59D;T77P	0.00877193	0	0	0	0
	A59T	0.00877193	0.010989	0	0	0
	D116H	0.00877193	0.010989	0.00584795	0	0
	D116N	0.00877193	0	0.0116959	0	0
	D116V	0.00877193	0	0.00584795	0.00249377	0
	D64A	0.00877193	0	0	0	0
	D64N	0.00877193	0	0	0	0
	D75G	0.00877193	0	0	0	0
	F119I	0.00877193	0	0	0	0
	F119S	0.00877193	0	0	0	0
	G122S	0.00877193	0	0	0	0
	G37D	0.00877193	0	0	0	0
	G56D	0.00877193	0	0	0	0
	G56V	0.00877193	0	0	0	0
	H107D	0.00877193	0	0	0	0.0205761
	H107P	0.00877193	0	0	0	0
	H107Y;E115D	0.00877193	0	0	0	0
	I110L	0.00877193	0	0	0	0
	I110S	0.00877193	0	0	0	0
	I110V	0.00877193	0	0	0	0
	I53N;R55S	0.00877193	0	0	0	0
	K117*	0.00877193	0	0	0	0
	K117N;Y118F	0.00877193	0	0	0	0
	L88P	0.00877193	0	0.00584795	0	0
	M95L	0.00877193	0.010989	0	0	0
	N57D	0.00877193	0	0	0	0
	N57H	0.00877193	0	0	0	0
	N57S	0.00877193	0.010989	0	0	0
	P104A	0.00877193	0.010989	0	0	0
	P109A	0.00877193	0.021978	0	0.0274314	0.0576132
	P109H	0.00877193	0	0	0	0.00205761
	P109R	0.00877193	0	0	0	0
	P109S	0.00877193	0	0.0175439	0.00249377	0.00411523
	Q123P	0.00877193	0	0	0	0
	Q126K	0.00877193	0	0	0	0
	Q5*	0.00877193	0	0	0	0
	R55C	0.00877193	0	0	0	0
	R55C;S58N	0.00877193	0	0	0	0
	S114F	0.00877193	0.010989	0	0	0.00205761
	S114T;E115D	0.00877193	0	0	0	0
	S19P	0.00877193	0	0	0	0
	S58I	0.00877193	0	0	0	0
	S58N	0.00877193	0	0	0	0
	S87C	0.00877193	0	0	0	0
	T102N	0.00877193	0	0	0	0
	T108P;D116V	0.00877193	0	0	0	0
	T108R	0.00877193	0.043956	0.0818713	0.25187	0.434156
	T112I	0.00877193	0	0	0	0
	T112N;Y120N	0.00877193	0	0	0	0
	T112S	0.00877193	0	0	0.00249377	0
	T125I	0.00877193	0	0	0	0
	T60A	0.00877193	0	0	0	0
	V127L	0.00877193	0	0	0	0
	W121G	0.00877193	0	0	0	0
	Y105F	0.00877193	0	0	0	0
	Y118C	0.00877193	0	0	0	0
	Y118F	0.00877193	0	0	0	0
	Y118S	0.00877193	0	0	0	0
	Y120C	0.00877193	0	0	0	0
	Y54C	0.00877193	0	0	0	0
	Y54F;R55C	0.00877193	0	0	0	0
	Y54H	0.00877193	0	0	0	0
	Y62H	0.00877193	0	0	0	0
	T60K	0	0.032967	0.00584795	0	0
	G122A	0	0.021978	0.00584795	0	0
	T112N	0	0.021978	0.00584795	0	0
	A132G	0	0.010989	0	0	0
	A132G;A133P	0	0.010989	0	0	0
	A29V	0	0.010989	0	0.00498753	0
	D8N	0	0.010989	0.00584795	0	0
	E115D	0	0.010989	0	0.00249377	0.00205761
	E115K	0	0.010989	0	0	0
	F119Y	0	0.010989	0	0	0
	G37A	0	0.010989	0	0	0
	G68A	0	0.010989	0	0	0
	H107Y	0	0.010989	0.0350877	0.0548628	0.0576132
	I110V;F119C	0	0.010989	0	0	0
	I53M	0	0.010989	0	0	0
	P104L	0	0.010989	0	0	0
	P104R	0	0.010989	0	0	0
	P111L;Y120*	0	0.010989	0	0	0
	Q126*	0	0.010989	0.00584795	0	0
	Q126H;T128S	0	0.010989	0	0	0
	Q5H	0	0.010989	0	0	0
	T108R;L113H	0	0.010989	0	0	0
	T108S	0	0.010989	0	0	0
	V4M	0	0.010989	0	0	0
	V66M	0	0.010989	0.00584795	0	0
	V7G	0	0.010989	0	0	0
	W106C	0	0.010989	0	0	0
	Y118H	0	0.010989	0	0	0
	Y120H	0	0.010989	0	0	0
	H107Y;T108R	0	0	0.0116959	0.00498753	0.00411523
	L113V	0	0	0.0116959	0	0
	P43L	0	0	0.0116959	0	0
	S114T	0	0	0.0116959	0	0
	A94T	0	0	0.00584795	0	0
	C24R	0	0	0.00584795	0	0
	D116A	0	0	0.00584795	0	0.00411523
	G124V;Q126L	0	0	0.00584795	0	0
	G28*;D116G	0	0	0.00584795	0	0
	G68S	0	0	0.00584795	0.00498753	0.00823045
	H107D;T108A	0	0	0.00584795	0	0
	L36F	0	0	0.00584795	0	0
	N57Y;S58C	0	0	0.00584795	0	0
	R47C	0	0	0.00584795	0	0.00205761
	R69Q	0	0	0.00584795	0	0.00205761
	A51T	0	0	0	0.00249377	0
	A99D	0	0	0	0.00249377	0
	D92T	0	0	0	0.00249377	0
	G44R	0	0	0	0.00249377	0
	H107D;D116A	0	0	0	0.00249377	0.00205761
	P111L	0	0	0	0.00249377	0
	Q123R	0	0	0	0.00249377	0
	Q84K	0	0	0	0.00249377	0
	T108K;P111S	0	0	0	0.00249377	0
	T60M	0	0	0	0.00249377	0
	W106S	0	0	0	0.00249377	0
	W121R	0	0	0	0.00249377	0
	A133P	0	0	0	0	0.00205761
	A59E	0	0	0	0	0.00205761
	D116Y	0	0	0	0	0.00205761
	F119V	0	0	0	0	0.00205761
	F70Y	0	0	0	0	0.00205761
	G18W	0	0	0	0	0.00205761
	K117R	0	0	0	0	0.00205761
	P109A;A133G	0	0	0	0	0.00205761
	Q126R	0	0	0	0	0.00205761
	Q15*	0	0	0	0	0.00205761
	S73A	0	0	0	0	0.00205761
	W106*	0	0	0	0	0.00205761
	W121L	0	0	0	0	0.00205761

[truncated: 10 more sheets: Figure 4, Figure 5, Figure 6, Fig. S2, Fig S3A, Fig S3B, Figure S3, Figure S4-Calibration, Figure S4-TirM EPEC, Figure S4-TirM BSA]
